# Supplementary material for: Multiple Contrast Tests in the Presence of Partial Heteroskedasticity
Source: Biom J. 2025 Jan 13;67(1):e70019. doi: 10.1002/bimj.70019 (PMC11729621; doi:10.1002/bimj.70019)
Supplement: Supplementary file 1 — Supporting Information [file BIMJ-67-e70019-s001.zip]

Archive with 20 entries (20 files):
- Example/DATA.rda
- Example/MctPartHetExamples.R
- Figures/bp_birr.pdf
- Figures/bp_muta.pdf
- Figures/df_PIaPH.pdf
- Figures/df_Welch.pdf
- Figures/fwe.pdf
- Figures/MctPartHetFigures.R
- Figures/parthetmctdiff_pow6Dunnett.pdf
- Figures/parthetmctdiff_pow6Tukey.pdf
- Main_Functions/MctPartHetMainFunctions.R
- Main_Functions/MctPartHetSimFunctions.R
- README.txt
- Simulations/MctPartHetSimulations.R
- Simulations/pow_comp_diff6.2.rda
- Simulations/pow_comp_diff6.2_100.rda
- Simulations/t1e.6tr.gr.diff.parthet.rda
- Simulations/t1e.6tr.gr.diff.parthet.rob.rda
- Simulations/t1e.6tr.gr.diff.parthet.rob_100.rda
- Simulations/t1e.6tr.gr.diff.parthet_100.rda
