# Supplementary material for: Multiple Contrast Tests in the Presence of Partial Heteroskedasticity
Source: Biom J. 2025 Jan 13;67(1):e70019. doi: 10.1002/bimj.70019 (PMC11729621; doi:10.1002/bimj.70019)
Supplement: Supplementary file 1 — Supporting Information [file BIMJ-67-e70019-s001.zip › Example/MctPartHetExamples.R]

#################################################################################################################################
#                                                                                                                               #
#     data example: MCTs for partially heteroscedastic data                                                                     #
#                                                                                                                               #
#################################################################################################################################


# example 1
###########


library(mratios); library(nlme)

data(Mutagenicity)

Mutagenicity$Treatment <- factor(Mutagenicity$Treatment, 
  levels=c("Vehicle","Hydro30","Hydro50","Hydro75","Hydro100","Cyclo25"))
Mutagenicity$VG <- as.factor(c(rep("Vehicle",7),rep("Hydro",20),rep("Cyclo",4)))

mut.mod <- gls(MN ~ Treatment, data=Mutagenicity, weights=varIdent(form=~1|VG))
mut.mod


# example 2
###########


library(nlme); library(multcomp); library(SimComp); library(sandwich)

source("Main_Functions/MctPartHetMainFunctions.R")

load("./Example/DATA.rda")

for (c in c("location","technique")) { DATA[[c]] <- as.factor(DATA[[c]]) }
DATA$PF <- as.factor(paste(DATA$technique,DATA$location))

fert.mod1 <- gls(ZEN ~ location*technique, data=DATA, weights=varIdent(form=~1|technique))
fert.mod2 <- update(fert.mod1, . ~ 0 + location:technique)
fert.mod1

windows(); plot(fert.mod1, main="ZEN")

# Table 1:
data.frame(
  Sa.mean=cbind(tapply(DATA$ZEN, DATA$PF, mean)),
  Sa.variance=cbind(tapply(DATA$ZEN, DATA$PF, var)),
  Gr.variance=MctPartHet(DATA,"PF","ZEN",var.grp=rep(levels(DATA$technique),each=3))$varmat$varmat,
  Sa.size=cbind(tapply(DATA$ZEN, DATA$PF, length))
)

# contrast matrix:
locationMat <- diag(length(levels(DATA$location)))
  colnames(locationMat) <- rownames(locationMat) <- levels(DATA$location)
techniqueMat <- contrMat(n=table(DATA$technique), type="Dunnett")
KM <- kronecker(techniqueMat,locationMat,make.dimnames=TRUE)

subresultHOM <- SimTestDiff(DATA,"PF","ZEN",ContrastMat=KM,alternative="greater",covar.equal=TRUE)
subresultSDF <- summary(glht(fert.mod2,linfct=KM,alternative="greater",df=45))
subresultSW  <- summary(glht(lm(ZEN~0+location:technique,data=DATA),linfct=KM,alternative="greater",vcov=vcovHC))
subresultPI  <- SimTestDiff(DATA,"PF","ZEN",ContrastMat=KM,alternative="greater",covar.equal=FALSE)
subresultNEW <- MctPartHet( DATA,"PF","ZEN",ContrastMat=KM,alternative="greater",var.grp=rep(levels(DATA$technique),each=3))

# Table 2:
result <- cbind(
  Comp =summary(glht(fert.mod2,linfct=KM,alternative="greater",df=45))$test$coefficients,
  HOM  =round(subresultHOM$p.val.adj, 4),
  dfHOM=      subresultHOM$degr.fr,
  SDF  =round(subresultSDF$test$pvalues, 4),
  dfSDF=45,
  SW   =round(subresultSW$test$pvalues, 4),
  dfSW =45,
  PI   =round(subresultPI$p.val.adj, 4),
  dfPI =round(subresultPI$degr.fr, 2),
  PIa  =round(subresultNEW$p.val.PIa[,1], 4),
  dfPIa=round(subresultNEW$degr.fr.PIa, 2),
  PH   =round(subresultNEW$p.val.PH[,1], 4),
  dfPH =round(subresultNEW$degr.fr, 2),
  MAX  =round(subresultNEW$p.val.MAX[,1], 4),
  dfMAX=round(subresultNEW$degr.fr.MAX, 2)
)
colnames(result) <- c("Comp","HOM","dfHOM","SDF","dfSDF","SW","dfSW","PI","dfPI","PIa","dfPIa","PH","dfPH","MAX","dfMAX")
result
# -> mean differences in the paper slightly different from the actual ones because of rounded means in the paper
