# Supplementary material for: Multiple Contrast Tests in the Presence of Partial Heteroskedasticity
Source: Biom J. 2025 Jan 13;67(1):e70019. doi: 10.1002/bimj.70019 (PMC11729621; doi:10.1002/bimj.70019)
Supplement: Supplementary file 1 — Supporting Information [file BIMJ-67-e70019-s001.zip › Figures/MctPartHetFigures.R]

#################################################################################################################################
#                                                                                                                               #
#     data example: MCTs for partially heteroscedastic data                                                                     #
#                                                                                                                               #
#################################################################################################################################


# Figure 1 (bp_muta.pdf)
########################


library(mratios); library(gplots)

data(Mutagenicity)

Mutagenicity$Treatment <- factor(Mutagenicity$Treatment, 
  levels=c("Vehicle","Hydro30","Hydro50","Hydro75","Hydro100","Cyclo25"))

# Figure 1 (bp_muta.pdf):
pdf(file="./Figures/bp_muta.pdf", 7,7)
par(mfrow=c(1,1), mar=c(4, 4, 2, 2) + 0.1)
boxplot2(MN ~ Treatment, data=Mutagenicity, xlab="", ylab="Number of micronuclei per 2000 cells", 
  outline=FALSE)
stripchart(MN ~ Treatment, data=Mutagenicity, pch=16, vertical=TRUE, add=TRUE, method="jitter")
dev.off()


# Figure 2 (bp_birr.pdf)
########################


library(gplots)

load("./Example/DATA.rda")

for (c in c("location","technique")) { DATA[[c]] <- as.factor(DATA[[c]]) }

# Figure 2 (bp_birr.pdf):
pdf(file="./Figures/bp_birr.pdf", 14,7)
par(mfrow=c(1,1), mar=c(4, 4, 2, 2) + 0.1)
boxplot2(ZEN ~ technique+location, data=DATA, xlab="", ylab=expression(paste("ZEN in ",mu,"g/kg")),
  col=grey.colors(length(levels(DATA$technique))), outline=FALSE)
stripchart(ZEN ~ technique+location, data=DATA, pch=16, vertical=TRUE, add=TRUE, method="jitter")
dev.off()


# Figure 3 (df_Welch.pdf)
#########################


library(SimComp)

pdf(file="./Figures/df_Welch.pdf", 10,4)
par(mfrow=c(1,3), mar=c(4, 4.5, 2, 1) + 0.1)

nvec <- c(seq(1,9.99,0.01),seq(10,2000,0.1))
dfmat <- matrix(nrow=length(nvec),ncol=7)
rownames(dfmat) <- nvec; colnames(dfmat) <- c("n2","0.25","0.5","1","2","4","hom")
dfmat[,1] <- nvec; dfmat[,7] <- 10+nvec-2
for (i in 1:nrow(dfmat)) {
  dfmat[i,"0.25"] <- DfSattDiff(n=c(10,nvec[i]), sd=c(1,0.25), type="Dunnett")
  dfmat[i,"0.5"]  <- DfSattDiff(n=c(10,nvec[i]), sd=c(1,0.5), type="Dunnett")
  dfmat[i,"1"]    <- DfSattDiff(n=c(10,nvec[i]), sd=c(1,1), type="Dunnett")
  dfmat[i,"2"]    <- DfSattDiff(n=c(10,nvec[i]), sd=c(1,2), type="Dunnett")
  dfmat[i,"4"]    <- DfSattDiff(n=c(10,nvec[i]), sd=c(1,4), type="Dunnett")
}
plot(nvec, dfmat[,7], type="l", xlab=expression(n[2]), ylab=expression(df^Welch), ylim=c(0,60), log="x", lwd=1.5)
legend(0.75,60, expression(n[1]==10, S[1]==1), bty="n")
legend(155,60, expression(S[2]==0.25,S[2]==0.5,S[2]==1,S[2]==2,S[2]==4, df^hom), lty=1, bty="n", lwd=1.5, 
  col=c(rainbow(5),"black"))
lines(nvec, dfmat[,"0.25"], lty=1, lwd=1.5, col=rainbow(5)[1])
lines(nvec, dfmat[,"0.5"],  lty=1, lwd=1.5, col=rainbow(5)[2])
lines(nvec, dfmat[,"1"],    lty=1, lwd=1.5, col=rainbow(5)[3])
lines(nvec, dfmat[,"2"],    lty=1, lwd=1.5, col=rainbow(5)[4])
lines(nvec, dfmat[,"4"],    lty=1, lwd=1.5, col=rainbow(5)[5])

###

nvec <- seq(1,19,0.01)
dfmat <- matrix(nrow=length(nvec),ncol=6)
rownames(dfmat) <- nvec; colnames(dfmat) <- c("n2","0.25","0.5","1","2","4")
dfmat[,1] <- nvec
for (i in 1:nrow(dfmat)) {
  dfmat[i,"0.25"] <- DfSattDiff(n=c(20-nvec[i],nvec[i]), sd=c(1,0.25), type="Dunnett")
  dfmat[i,"0.5"]  <- DfSattDiff(n=c(20-nvec[i],nvec[i]), sd=c(1,0.5), type="Dunnett")
  dfmat[i,"1"]    <- DfSattDiff(n=c(20-nvec[i],nvec[i]), sd=c(1,1), type="Dunnett")
  dfmat[i,"2"]    <- DfSattDiff(n=c(20-nvec[i],nvec[i]), sd=c(1,2), type="Dunnett")
  dfmat[i,"4"]    <- DfSattDiff(n=c(20-nvec[i],nvec[i]), sd=c(1,4), type="Dunnett")
}
plot(nvec, rep(18,length(nvec)), type="l", xlab=expression(n[2]), ylab=expression(df^Welch), ylim=c(0,25), lwd=1.5)
legend(0.35,25, expression(n[1]+n[2]==20, S[1]==1), bty="n")
legend(6.2,25, expression(S[2]==0.25,S[2]==0.5,S[2]==1), lty=1, bty="n", lwd=1.5, col=rainbow(5)[1:3])
legend(12.9,25, expression(S[2]==2,S[2]==4,df^hom), lty=1, bty="n", lwd=1.5, col=c(rainbow(5)[4:5],"black"))
lines(nvec, dfmat[,"0.25"], lty=1, lwd=1.5, col=rainbow(5)[1])
lines(nvec, dfmat[,"0.5"],  lty=1, lwd=1.5, col=rainbow(5)[2])
lines(nvec, dfmat[,"1"],    lty=1, lwd=1.5, col=rainbow(5)[3])
lines(nvec, dfmat[,"2"],    lty=1, lwd=1.5, col=rainbow(5)[4])
lines(nvec, dfmat[,"4"],    lty=1, lwd=1.5, col=rainbow(5)[5])

###

sdvec <- c(1/seq(20,1.1,-0.01),seq(1,20,0.01))
dfmat <- matrix(nrow=length(sdvec),ncol=6)
colnames(dfmat) <- c("sd_2","18,2","14,6","10,10","6,14","2,18")
dfmat[,1] <- sdvec
for (i in 1:nrow(dfmat)) {
  dfmat[i, "18,2"] <- DfSattDiff(n=c(18, 2), sd=c(1,sdvec[i]), type="Dunnett")
  dfmat[i, "14,6"] <- DfSattDiff(n=c(14, 6), sd=c(1,sdvec[i]), type="Dunnett")
  dfmat[i,"10,10"] <- DfSattDiff(n=c(10,10), sd=c(1,sdvec[i]), type="Dunnett")
  dfmat[i, "6,14"] <- DfSattDiff(n=c( 6,14), sd=c(1,sdvec[i]), type="Dunnett")
  dfmat[i, "2,18"] <- DfSattDiff(n=c( 2,18), sd=c(1,sdvec[i]), type="Dunnett")
}
plot(sdvec, rep(18,length(sdvec)), type="l", xlab=expression(S[2]), ylab=expression(df^Welch), ylim=c(0,25), log="x", lwd=1.5)
legend(0.04,25, expression(n[1]+n[2]==20,S[1]==1), bty="n")
legend(0.27 ,25, expression(n[1]==18,n[1]==14,n[1]==10), lty=1, bty="n", lwd=1.5, col=rainbow(5)[1:3])
legend(2.6 ,25, expression(n[1]==6,n[1]==2,df^hom), lty=1, bty="n", lwd=1.5, col=c(rainbow(5)[4:5],"black"))
lines(sdvec, dfmat[, "18,2"], lty=1, lwd=1.5, col=rainbow(5)[1])
lines(sdvec, dfmat[, "14,6"], lty=1, lwd=1.5, col=rainbow(5)[2])
lines(sdvec, dfmat[,"10,10"], lty=1, lwd=1.5, col=rainbow(5)[3])
lines(sdvec, dfmat[, "6,14"], lty=1, lwd=1.5, col=rainbow(5)[4])
lines(sdvec, dfmat[, "2,18"], lty=1, lwd=1.5, col=rainbow(5)[5])

dev.off()


# Figure 4 (df_PIaPH.pdf)
#########################


library(SimComp)

source("Main_Functions/MctPartHetMainFunctions.R")

load("./Example/DATA.rda")

for (c in c("location","technique")) { DATA[[c]] <- as.factor(DATA[[c]]) }
DATA$PF <- as.factor(paste(DATA$technique,DATA$location))

ContrastMat <- rbind("V2-V1:Ba"=c(-1,0,0,1,numeric(11)))
colnames(ContrastMat) <- levels(DATA$PF)
var.grp <- rep(levels(DATA$technique),each=3)
nvec <- seq(1.01,44.99,0.01)

n2dfmatPI <- matrix(nrow=length(nvec),ncol=6)
rownames(n2dfmatPI) <- nvec; colnames(n2dfmatPI) <- c("n2","0.25","0.5","1","2","4")
n2dfmatPI[,1] <- nvec
n2dfmatPIa <- n2dfmatPH <- n2dfmatPHmax <- n2dfmatPI
for (i in 1:nrow(n2dfmatPI)) {
  n2dfmatPI[i,"0.25"] <- DfSattDiff(n=c(rep((60-nvec[i])/14,3),nvec[i],rep((60-nvec[i])/14,11)), 
                                    sd=rep(c(1,0.25,0.25,0.25,0.25),each=3), ContrastMat=ContrastMat)
  n2dfmatPI[i,"0.5"]  <- DfSattDiff(n=c(rep((60-nvec[i])/14,3),nvec[i],rep((60-nvec[i])/14,11)), 
                                    sd=rep(c(1,0.5,0.5,0.5,0.5),each=3),     ContrastMat=ContrastMat)
  n2dfmatPI[i,"1"]    <- DfSattDiff(n=c(rep((60-nvec[i])/14,3),nvec[i],rep((60-nvec[i])/14,11)), 
                                    sd=rep(c(1,1,1,1,1),each=3),             ContrastMat=ContrastMat)
  n2dfmatPI[i,"2"]    <- DfSattDiff(n=c(rep((60-nvec[i])/14,3),nvec[i],rep((60-nvec[i])/14,11)), 
                                    sd=rep(c(1,2,2,2,2),each=3),             ContrastMat=ContrastMat)
  n2dfmatPI[i,"4"]    <- DfSattDiff(n=c(rep((60-nvec[i])/14,3),nvec[i],rep((60-nvec[i])/14,11)), 
                                    sd=rep(c(1,4,4,4,4),each=3),             ContrastMat=ContrastMat)
}
for (i in 1:nrow(n2dfmatPIa)) {
  n2dfmatPIa[i,"0.25"] <- DfPartHet(n=c(rep((60-nvec[i])/14,3),nvec[i],rep((60-nvec[i])/14,11)), 
                                    sd=rep(c(1,0.25,0.25,0.25,0.25),each=3), ContrastMat=ContrastMat, var.grp=var.grp)$dfPIa
  n2dfmatPIa[i,"0.5"]  <- DfPartHet(n=c(rep((60-nvec[i])/14,3),nvec[i],rep((60-nvec[i])/14,11)), 
                                    sd=rep(c(1,0.5,0.5,0.5,0.5),each=3),     ContrastMat=ContrastMat, var.grp=var.grp)$dfPIa
  n2dfmatPIa[i,"1"]    <- DfPartHet(n=c(rep((60-nvec[i])/14,3),nvec[i],rep((60-nvec[i])/14,11)), 
                                    sd=rep(c(1,1,1,1,1),each=3),             ContrastMat=ContrastMat, var.grp=var.grp)$dfPIa
  n2dfmatPIa[i,"2"]    <- DfPartHet(n=c(rep((60-nvec[i])/14,3),nvec[i],rep((60-nvec[i])/14,11)), 
                                    sd=rep(c(1,2,2,2,2),each=3),             ContrastMat=ContrastMat, var.grp=var.grp)$dfPIa
  n2dfmatPIa[i,"4"]    <- DfPartHet(n=c(rep((60-nvec[i])/14,3),nvec[i],rep((60-nvec[i])/14,11)), 
                                    sd=rep(c(1,4,4,4,4),each=3),             ContrastMat=ContrastMat, var.grp=var.grp)$dfPIa
}
for (i in 1:nrow(n2dfmatPH)) {
  n2dfmatPH[i,"0.25"] <- DfPartHet(n=c(rep((60-nvec[i])/14,3),nvec[i],rep((60-nvec[i])/14,11)), 
                                   sd=rep(c(1,0.25,0.25,0.25,0.25),each=3), ContrastMat=ContrastMat, var.grp=var.grp)$dfPH
  n2dfmatPH[i,"0.5"]  <- DfPartHet(n=c(rep((60-nvec[i])/14,3),nvec[i],rep((60-nvec[i])/14,11)), 
                                   sd=rep(c(1,0.5,0.5,0.5,0.5),each=3),     ContrastMat=ContrastMat, var.grp=var.grp)$dfPH
  n2dfmatPH[i,"1"]    <- DfPartHet(n=c(rep((60-nvec[i])/14,3),nvec[i],rep((60-nvec[i])/14,11)), 
                                   sd=rep(c(1,1,1,1,1),each=3),             ContrastMat=ContrastMat, var.grp=var.grp)$dfPH
  n2dfmatPH[i,"2"]    <- DfPartHet(n=c(rep((60-nvec[i])/14,3),nvec[i],rep((60-nvec[i])/14,11)), 
                                   sd=rep(c(1,2,2,2,2),each=3),             ContrastMat=ContrastMat, var.grp=var.grp)$dfPH
  n2dfmatPH[i,"4"]    <- DfPartHet(n=c(rep((60-nvec[i])/14,3),nvec[i],rep((60-nvec[i])/14,11)), 
                                   sd=rep(c(1,4,4,4,4),each=3),             ContrastMat=ContrastMat, var.grp=var.grp)$dfPH
}
for (i in 1:nrow(n2dfmatPHmax)) {
  n2dfmatPHmax[i,"0.25"] <- DfPartHet(n=c(rep((60-nvec[i])/14,3),nvec[i],rep((60-nvec[i])/14,11)), 
                                      sd=rep(c(1,0.25,0.25,0.25,0.25),each=3), ContrastMat=ContrastMat, var.grp=var.grp)$dfPHmax
  n2dfmatPHmax[i,"0.5"]  <- DfPartHet(n=c(rep((60-nvec[i])/14,3),nvec[i],rep((60-nvec[i])/14,11)), 
                                      sd=rep(c(1,0.5,0.5,0.5,0.5),each=3),     ContrastMat=ContrastMat, var.grp=var.grp)$dfPHmax
  n2dfmatPHmax[i,"1"]    <- DfPartHet(n=c(rep((60-nvec[i])/14,3),nvec[i],rep((60-nvec[i])/14,11)), 
                                      sd=rep(c(1,1,1,1,1),each=3),             ContrastMat=ContrastMat, var.grp=var.grp)$dfPHmax
  n2dfmatPHmax[i,"2"]    <- DfPartHet(n=c(rep((60-nvec[i])/14,3),nvec[i],rep((60-nvec[i])/14,11)), 
                                      sd=rep(c(1,2,2,2,2),each=3),             ContrastMat=ContrastMat, var.grp=var.grp)$dfPHmax
  n2dfmatPHmax[i,"4"]    <- DfPartHet(n=c(rep((60-nvec[i])/14,3),nvec[i],rep((60-nvec[i])/14,11)), 
                                      sd=rep(c(1,4,4,4,4),each=3),             ContrastMat=ContrastMat, var.grp=var.grp)$dfPHmax
}

pdf(file="./Figures/df_PIaPH.pdf", 10,5)
par(mfrow=c(1,2), mar=c(4, 4.5, 2, 1) + 0.1)
plot(nvec, rep(45,length(nvec)), type="l", xlab=expression(n[V2Ba]), ylab=expression(df[l]^Satt), xlim=c(1,46), 
  ylim=c(0,61), lwd=1.5)
  legend(-1,61, expression(N==60, S[V1]==1, paste(S[V2]," = ... = ",S[V5])), bty="n")
  legend(14,61, expression(S[V2]==0.25,S[V2]==0.5,S[V2]==1), lty=1, bty="n", lwd=1.5, col=rainbow(5)[1:3])
  legend(30,61, expression(S[V2]==2,S[V2]==4,df^hom), lty=1, bty="n", lwd=1.5, col=c(rainbow(5)[4:5],"black"))
  lines(nvec, n2dfmatPIa[,"0.25"], lty=1, lwd=1.5, col=rainbow(5)[1])
  lines(nvec, n2dfmatPIa[,"0.5"],  lty=1, lwd=1.5, col=rainbow(5)[2])
  lines(nvec, n2dfmatPIa[,"1"],    lty=1, lwd=1.5, col=rainbow(5)[3])
  lines(nvec, n2dfmatPIa[,"2"],    lty=1, lwd=1.5, col=rainbow(5)[4])
  lines(nvec, n2dfmatPIa[,"4"],    lty=1, lwd=1.5, col=rainbow(5)[5])
plot(nvec, rep(45,length(nvec)), type="l", xlab=expression(n[V2Ba]), ylab=expression(df[l]), xlim=c(1,46), 
  ylim=c(0,61), lwd=1.5)
  legend(-1,61, expression(N==60, S[V1]==1, paste(S[V2]," = ... = ",S[V5])), bty="n")
  legend(14,61, expression(S[V2]==0.25,S[V2]==0.5,S[V2]==1), lty=1, bty="n", lwd=1.5, col=rainbow(5)[1:3])
  legend(30,61, expression(S[V2]==2,S[V2]==4,df^hom), lty=1, bty="n", lwd=1.5, col=c(rainbow(5)[4:5],"black"))
  lines(nvec, n2dfmatPH[,"0.25"], lty=1, lwd=1.5, col=rainbow(5)[1])
  lines(nvec, n2dfmatPH[,"0.5"],  lty=1, lwd=1.5, col=rainbow(5)[2])
  lines(nvec, n2dfmatPH[,"1"],    lty=1, lwd=1.5, col=rainbow(5)[3])
  lines(nvec, n2dfmatPH[,"2"],    lty=1, lwd=1.5, col=rainbow(5)[4])
  lines(nvec, n2dfmatPH[,"4"],    lty=1, lwd=1.5, col=rainbow(5)[5])
dev.off()


# Figure 5 (fwe.pdf)
####################


load("./Simulations/t1e.6tr.gr.diff.parthet.rda")

pdf(file="./Figures/fwe.pdf", 7,8)
par(mfcol=c(5,4), mar=c(3.5, 4.5, 2, 1) + 0.1)
barplot(t1e.6tr.gr.diff.parthet$ScA$dun[[1]], col=rainbow(7), ylim=c(0,0.13), las=3, main="Setting a)", ylab="FWE")
  abline(h=0.05)
  text(x=3, y=0.11, "Dunnett", cex=1.1, font=2)
barplot(t1e.6tr.gr.diff.parthet$ScA$tuk[[1]], col=rainbow(7), ylim=c(0,0.13), las=3, main="", ylab="FWE")
  abline(h=0.05)
  text(x=3, y=0.11, "Tukey", cex=1.1, font=2)
barplot(t1e.6tr.gr.diff.parthet$ScA$wil[[1]], col=rainbow(7), ylim=c(0,0.13), las=3, main="", ylab="FWE")
  abline(h=0.05)
  text(x=3, y=0.11, "Williams", cex=1.1, font=2)
barplot(t1e.6tr.gr.diff.parthet$ScA$ave[[1]], col=rainbow(7), ylim=c(0,0.13), las=3, main="", ylab="FWE")
  abline(h=0.05)
  text(x=3, y=0.11, "Average", cex=1.1, font=2)
barplot(t1e.6tr.gr.diff.parthet$ScA$usd[[1]], col=rainbow(7), ylim=c(0,0.13), las=3, main="", ylab="FWE")
  abline(h=0.05)
  text(x=3, y=0.11, "User-def.", cex=1.1, font=2)
barplot(t1e.6tr.gr.diff.parthet$ScB$dun[[1]], col=rainbow(7), ylim=c(0,0.13), las=3, main="Setting b)")
  abline(h=0.05)
barplot(t1e.6tr.gr.diff.parthet$ScB$tuk[[1]], col=rainbow(7), ylim=c(0,0.13), las=3)
  abline(h=0.05)
barplot(t1e.6tr.gr.diff.parthet$ScB$wil[[1]], col=rainbow(7), ylim=c(0,0.13), las=3)
  abline(h=0.05)
barplot(t1e.6tr.gr.diff.parthet$ScB$ave[[1]], col=rainbow(7), ylim=c(0,0.13), las=3)
  abline(h=0.05)
barplot(t1e.6tr.gr.diff.parthet$ScB$usd[[1]], col=rainbow(7), ylim=c(0,0.13), las=3)
  abline(h=0.05)
barplot(t1e.6tr.gr.diff.parthet$ScC$dun[[1]], col=rainbow(7), ylim=c(0,0.13), las=3, main="Setting c)")
  abline(h=0.05)
barplot(t1e.6tr.gr.diff.parthet$ScC$tuk[[1]], col=rainbow(7), ylim=c(0,0.13), las=3)
  abline(h=0.05)
barplot(t1e.6tr.gr.diff.parthet$ScC$wil[[1]], col=rainbow(7), ylim=c(0,0.13), las=3)
  abline(h=0.05)
barplot(t1e.6tr.gr.diff.parthet$ScC$ave[[1]], col=rainbow(7), ylim=c(0,0.13), las=3)
  abline(h=0.05)
barplot(t1e.6tr.gr.diff.parthet$ScC$usd[[1]], col=rainbow(7), ylim=c(0,0.13), las=3)
  abline(h=0.05)
barplot(t1e.6tr.gr.diff.parthet$ScD$dun[[1]], col=rainbow(7), ylim=c(0,0.13), las=3, main="Setting d)")
  abline(h=0.05)
barplot(t1e.6tr.gr.diff.parthet$ScD$tuk[[1]], col=rainbow(7), ylim=c(0,0.13), las=3)
  abline(h=0.05)
barplot(t1e.6tr.gr.diff.parthet$ScD$wil[[1]], col=rainbow(7), ylim=c(0,0.13), las=3)
  abline(h=0.05)
barplot(t1e.6tr.gr.diff.parthet$ScD$ave[[1]], col=rainbow(7), ylim=c(0,0.13), las=3)
  abline(h=0.05)
barplot(t1e.6tr.gr.diff.parthet$ScD$usd[[1]], col=rainbow(7), ylim=c(0,0.13), las=3)
  abline(h=0.05)
dev.off()


# Figure 6 (parthetmctdiff_pow6Dunnett.pdf)
###########################################


load("./Simulations/pow_comp_diff6.2.rda")

# -> no difference between PH and PHmax for power simulation with these parameters
# -> PHmax not in the graphic
# -> slightly different colours as for the FWE (but close to) for a better distinction

SimEta <- seq(30,80,length.out=17)

pdf(file="./Figures/parthetmctdiff_pow6Dunnett.pdf", 7,7)
par(mfrow=c(2,2), mar=c(5, 4, 4, 2) + 0.1)
plot(x=SimEta,y=pow_comp_diff6.2$ScA$dun["HOM",],type="l",lty=1,col=rainbow(10)[1],ylim=c(0,1),main="Setting a)",
  xlab=expression(paste(eta[2]," = ",eta[4])),ylab="power")
  lines(x=SimEta,y=pow_comp_diff6.2$ScA$dun["PI",],type="l",lty=1,col=rainbow(10)[4])
  lines(x=SimEta,y=pow_comp_diff6.2$ScA$dun["PIa",],type="l",lty=1,col=rainbow(10)[6])
  lines(x=SimEta,y=pow_comp_diff6.2$ScA$dun["PH",],type="l",lty=1,col=rainbow(10)[8])
  abline(h=0.05,lty=2)
  legend(58,0.59,expression("HOM","PI","PIa","PH"),lty=1,bty="n",col=rainbow(10)[c(1,4,6,8)])
plot(x=SimEta,y=pow_comp_diff6.2$ScB$dun["HOM",],type="l",lty=1,col=rainbow(10)[1],ylim=c(0,1),main="Setting b)",
  xlab=expression(paste(eta[2]," = ",eta[4])),ylab="power")
  lines(x=SimEta,y=pow_comp_diff6.2$ScB$dun["PI",],type="l",lty=1,col=rainbow(10)[4])
  lines(x=SimEta,y=pow_comp_diff6.2$ScB$dun["PIa",],type="l",lty=1,col=rainbow(10)[6])
  lines(x=SimEta,y=pow_comp_diff6.2$ScB$dun["PH",],type="l",lty=1,col=rainbow(10)[8])
  abline(h=0.05,lty=2)
  legend(58,0.59,expression("HOM","PI","PIa","PH"),lty=1,bty="n",col=rainbow(10)[c(1,4,6,8)])
plot(x=SimEta,y=pow_comp_diff6.2$ScC$dun["HOM",],type="l",lty=1,col=rainbow(10)[1],ylim=c(0,1),main="Setting c)",
  xlab=expression(paste(eta[2]," = ",eta[4])),ylab="power")
  lines(x=SimEta,y=pow_comp_diff6.2$ScC$dun["PI",],type="l",lty=1,col=rainbow(10)[4])
  lines(x=SimEta,y=pow_comp_diff6.2$ScC$dun["PIa",],type="l",lty=1,col=rainbow(10)[6])
  lines(x=SimEta,y=pow_comp_diff6.2$ScC$dun["PH",],type="l",lty=1,col=rainbow(10)[8])
  abline(h=0.05,lty=2)
  legend(58,0.59,expression("HOM","PI","PIa","PH"),lty=1,bty="n",col=rainbow(10)[c(1,4,6,8)])
plot(x=SimEta,y=pow_comp_diff6.2$ScD$dun["HOM",],type="l",lty=1,col=rainbow(10)[1],ylim=c(0,1),main="Setting d)",
  xlab=expression(paste(eta[2]," = ",eta[4])),ylab="power")
  lines(x=SimEta,y=pow_comp_diff6.2$ScD$dun["PI",],type="l",lty=1,col=rainbow(10)[4])
  lines(x=SimEta,y=pow_comp_diff6.2$ScD$dun["PIa",],type="l",lty=1,col=rainbow(10)[6])
  lines(x=SimEta,y=pow_comp_diff6.2$ScD$dun["PH",],type="l",lty=1,col=rainbow(10)[8])
  abline(h=0.05,lty=2)
  legend(58,0.59,expression("HOM","PI","PIa","PH"),lty=1,bty="n",col=rainbow(10)[c(1,4,6,8)])
dev.off()


# Figure 7 (parthetmctdiff_pow6Tukey.pdf)
#########################################


load("./Simulations/pow_comp_diff6.2.rda")

# -> no difference between PH and PHmax for power simulation with these parameters
# -> PHmax not in the graphic
# -> slightly different colours as for the FWE (but close to) for a better distinction

SimEta <- seq(30,80,length.out=17)

pdf(file="./Figures/parthetmctdiff_pow6Tukey.pdf", 7,7)
par(mfrow=c(2,2), mar=c(5, 4, 4, 2) + 0.1)
plot(x=SimEta,y=pow_comp_diff6.2$ScA$tuk["HOM",],type="l",lty=1,col=rainbow(10)[1],ylim=c(0,1),main="Setting a)",
  xlab=expression(paste(eta[2]," = ",eta[4]," = ",eta[6]," = ",eta[8]," = ",eta[13])),ylab="power")
  lines(x=SimEta,y=pow_comp_diff6.2$ScA$tuk["PI",],type="l",lty=1,col=rainbow(10)[4])
  lines(x=SimEta,y=pow_comp_diff6.2$ScA$tuk["PIa",],type="l",lty=1,col=rainbow(10)[6])
  lines(x=SimEta,y=pow_comp_diff6.2$ScA$tuk["PH",],type="l",lty=1,col=rainbow(10)[8])
  abline(h=0.05,lty=2)
  legend(30,1,expression("HOM","PI","PIa","PH"),lty=1,bty="n",col=rainbow(10)[c(1,4,6,8)])
plot(x=SimEta,y=pow_comp_diff6.2$ScB$tuk["HOM",],type="l",lty=1,col=rainbow(10)[1],ylim=c(0,1),main="Setting b)",
  xlab=expression(paste(eta[2]," = ",eta[4]," = ",eta[6]," = ",eta[8]," = ",eta[13])),ylab="power")
  lines(x=SimEta,y=pow_comp_diff6.2$ScB$tuk["PI",],type="l",lty=1,col=rainbow(10)[4])
  lines(x=SimEta,y=pow_comp_diff6.2$ScB$tuk["PIa",],type="l",lty=1,col=rainbow(10)[6])
  lines(x=SimEta,y=pow_comp_diff6.2$ScB$tuk["PH",],type="l",lty=1,col=rainbow(10)[8])
  abline(h=0.05,lty=2)
  legend(30,1,expression("HOM","PI","PIa","PH"),lty=1,bty="n",col=rainbow(10)[c(1,4,6,8)])
plot(x=SimEta,y=pow_comp_diff6.2$ScC$tuk["HOM",],type="l",lty=1,col=rainbow(10)[1],ylim=c(0,1),main="Setting c)",
  xlab=expression(paste(eta[2]," = ",eta[4]," = ",eta[6]," = ",eta[8]," = ",eta[13])),ylab="power")
  lines(x=SimEta,y=pow_comp_diff6.2$ScC$tuk["PI",],type="l",lty=1,col=rainbow(10)[4])
  lines(x=SimEta,y=pow_comp_diff6.2$ScC$tuk["PIa",],type="l",lty=1,col=rainbow(10)[6])
  lines(x=SimEta,y=pow_comp_diff6.2$ScC$tuk["PH",],type="l",lty=1,col=rainbow(10)[8])
  abline(h=0.05,lty=2)
  legend(30,1,expression("HOM","PI","PIa","PH"),lty=1,bty="n",col=rainbow(10)[c(1,4,6,8)])
plot(x=SimEta,y=pow_comp_diff6.2$ScD$tuk["HOM",],type="l",lty=1,col=rainbow(10)[1],ylim=c(0,1),main="Setting d)",
  xlab=expression(paste(eta[2]," = ",eta[4]," = ",eta[6]," = ",eta[8]," = ",eta[13])),ylab="power")
  lines(x=SimEta,y=pow_comp_diff6.2$ScD$tuk["PI",],type="l",lty=1,col=rainbow(10)[4])
  lines(x=SimEta,y=pow_comp_diff6.2$ScD$tuk["PIa",],type="l",lty=1,col=rainbow(10)[6])
  lines(x=SimEta,y=pow_comp_diff6.2$ScD$tuk["PH",],type="l",lty=1,col=rainbow(10)[8])
  abline(h=0.05,lty=2)
  legend(30,1,expression("HOM","PI","PIa","PH"),lty=1,bty="n",col=rainbow(10)[c(1,4,6,8)])
dev.off()
