# Supplementary material for: Multiple Contrast Tests in the Presence of Partial Heteroskedasticity
Source: Biom J. 2025 Jan 13;67(1):e70019. doi: 10.1002/bimj.70019 (PMC11729621; doi:10.1002/bimj.70019)
Supplement: Supplementary file 1 — Supporting Information [file BIMJ-67-e70019-s001.zip › Main_Functions/MctPartHetMainFunctions.R]

#################################################################################################################################
#                                                                                                                               #
#     MCTs for partially heteroscedastic data                                                                                   #
#                                                                                                                               #
#################################################################################################################################


MctPartHet <- function(data,grp,resp=NULL,type="Dunnett",base=1,ContrastMat=NULL,
                       alternative="two.sided",Margin=NULL,var.grp) {


require(multcomp); require(SimComp)

tr.names <- levels(data[,grp])
ntr <- length(tr.names)                                             # number of treatments
if (is.null(resp)) {
  resp <- setdiff(names(data), grp)
} 
nep <- length(resp)                                                 # number of endpoints
trlist <- lapply(split(x=data,f=data[,grp]),                        # split data
                 function(x) as.matrix(x[,resp]))                   # ... without factor

ssmat <- matrix(nrow=ntr, ncol=nep)                                 # sample size per treatment and endpoint
for (i in 1:ntr) { 
  ssmat[i,] <- apply(trlist[[i]], 2, function(x) length(na.omit(x))) }
rownames(ssmat) <- tr.names; colnames(ssmat) <- resp

if (is.null(ContrastMat)) {
  ContrastMat <- contrMat(n=ssmat[,1], type=type, base=base)
} else {
  type <- "User defined"
}

comp.names <- rownames(ContrastMat)
ncomp <- nrow(ContrastMat)

if (is.null(Margin)) Margin <- cbind(numeric(ncomp))

meanmat <- do.call(rbind, lapply(trlist, function(x) colMeans(x,na.rm=TRUE)))
varmat  <- do.call(rbind, lapply(trlist, function(x) apply(x, 2, var)))
estimate <- ContrastMat%*%meanmat

var.grp <- as.factor(var.grp)
nvg <- length(levels(var.grp))        # number of variance groups
varmat <- data.frame(varmat,var.grp)
ssmat <- data.frame(ssmat,N=0,not=0)
varvals <- numeric(nvg)               # pooled variances
ssvals  <- numeric(nvg)               # total sample sizes of the variance groups
not     <- numeric(nvg)               # number of treatments within the variance groups
names(varvals) <- names(ssvals) <- names(not) <- levels(var.grp)
for (i in 1:nvg) {
  varvals[i] <- sum( (var.grp==levels(var.grp)[i])*varmat[,1]*(ssmat[,1]-1) ) / 
                sum( (var.grp==levels(var.grp)[i])*(ssmat[,1]-1) )
  ssvals[i] <- sum((var.grp==levels(var.grp)[i])*ssmat[,1])
  not[i] <- sum(var.grp==levels(var.grp)[i])
}
for (i in 1:ntr) {
  varmat[i,1] <- varvals[varmat[i,2]]
  ssmat[i,2] <- ssvals[varmat[i,2]]
  ssmat[i,3] <- not[varmat[i,2]]
}

M <- diag(1/ssmat[,1])
R <- NULL
for (z in 1:ncomp) {
  Rrow <- NULL
  for (w in 1:ncomp) {
    Rpart <- matrix(nrow=nep,ncol=nep)
    for (i in 1:nep) {
      for (h in 1:nep) {
        Rpart[i,h] <- ( t(ContrastMat[z,])%*%diag( varmat[,1] )%*%M%*%
                         (ContrastMat[w,]) ) /
                      sqrt( ( t(ContrastMat[z,])%*%diag(varmat[,i])%*%M%*%(ContrastMat[z,]) ) *
                            ( t(ContrastMat[w,])%*%diag(varmat[,h])%*%M%*%(ContrastMat[w,]) ) )
      }
    }
    Rrow <- cbind(Rrow,Rpart)
  }
  R <- rbind(R, Rrow)                                               # correlation matrix for multi-t
}
diag(R) <- 1

statistic <- matrix(nrow=ncomp, ncol=nep)                           # matrix of test stats
for (z in 1:ncomp) {
  for (i in 1:nep) {
    statistic[z,i] <- ( (t(ContrastMat[z,])%*%meanmat[,i]) - Margin[z,i] ) /
                      sqrt( t(ContrastMat[z,])%*%diag(varmat[,i])%*%M%*%(ContrastMat[z,]) )
  }
}

defrvecPH <- numeric(nrow(ContrastMat))
names(defrvecPH) <- comp.names

VarKoMa <- matrix(0,nrow=nrow(ContrastMat),ncol=length(levels(var.grp)))
rownames(VarKoMa) <- comp.names
colnames(VarKoMa) <- levels(var.grp)
KoMa <- abs(ContrastMat); colnames(KoMa) <- var.grp
for (j in 1:ncol(VarKoMa)) {
  for (d in 1:ncol(KoMa)) {
    if (colnames(KoMa)[d]==colnames(VarKoMa)[j]) VarKoMa[,j] <- VarKoMa[,j] + KoMa[,d]
  }
}
for (z in 1:nrow(VarKoMa)) {
  defrvecPH[z] <- ( (sum((VarKoMa[z,])^2*varvals/ssvals))^2 ) / 
                sum( ( (VarKoMa[z,])^4*varvals^2 ) / ( ssvals^2*(ssvals-not) ) )
}

defrvecPIa <- numeric(nrow(ContrastMat))
names(defrvecPIa) <- comp.names
defrvecPIa <- DfSattDiff(n=ssmat[,1], sd=sqrt(varmat[,1]), ContrastMat=ContrastMat)

defrvecMAX <- defrvecPH
for (z in 1:length(defrvecMAX)) {
  if (defrvecPIa[z]>defrvecMAX[z]) defrvecMAX[z] <- defrvecPIa[z]
}

defr.PH <- cbind(defrvecPH); defr.PIa <- cbind(defrvecPIa); defr.MAX <- cbind(defrvecMAX)
defr.PH[defr.PH<2] <- 2; defr.PIa[defr.PIa<2] <- 2; defr.MAX[defr.MAX<2] <- 2

p.val.PH <- p.val.PIa <- p.val.MAX <- matrix(nrow=ncomp, ncol=nep)              # matrices of p.vals
for (z in 1:ncomp) {
  for (i in 1:nep) {
    if (alternative=="greater") {
      p.val.PH[z,i] <- 1-pmvt(lower=-Inf,
                               upper=rep(statistic[z,i],times=ncomp*nep),
                               df=as.integer(defr.PH[z,i]),corr=R)[1]
      p.val.PIa[z,i] <- 1-pmvt(lower=-Inf,
                               upper=rep(statistic[z,i],times=ncomp*nep),
                               df=as.integer(defr.PIa[z,i]),corr=R)[1]
      p.val.MAX[z,i] <- 1-pmvt(lower=-Inf,
                               upper=rep(statistic[z,i],times=ncomp*nep),
                               df=as.integer(defr.MAX[z,i]),corr=R)[1]
    }
    if (alternative=="less") {
      p.val.PH[z,i] <- 1-pmvt(lower=rep(statistic[z,i],times=ncomp*nep),
                               upper=Inf,
                               df=as.integer(defr.PH[z,i]),corr=R)[1]
      p.val.PIa[z,i] <- 1-pmvt(lower=rep(statistic[z,i],times=ncomp*nep),
                               upper=Inf,
                               df=as.integer(defr.PIa[z,i]),corr=R)[1]
      p.val.MAX[z,i] <- 1-pmvt(lower=rep(statistic[z,i],times=ncomp*nep),
                               upper=Inf,
                               df=as.integer(defr.MAX[z,i]),corr=R)[1]
    }
    if (alternative=="two.sided") {
      p.val.PH[z,i] <- 1-pmvt(lower=rep(-abs(statistic[z,i]),times=ncomp*nep),
                               upper=rep( abs(statistic[z,i]),times=ncomp*nep),
                               df=as.integer(defr.PH[z,i]),corr=R)[1]
      p.val.PIa[z,i] <- 1-pmvt(lower=rep(-abs(statistic[z,i]),times=ncomp*nep),
                               upper=rep( abs(statistic[z,i]),times=ncomp*nep),
                               df=as.integer(defr.PIa[z,i]),corr=R)[1]
      p.val.MAX[z,i] <- 1-pmvt(lower=rep(-abs(statistic[z,i]),times=ncomp*nep),
                               upper=rep( abs(statistic[z,i]),times=ncomp*nep),
                               df=as.integer(defr.MAX[z,i]),corr=R)[1]
    }
  }
}

out <- list(varmat=varmat, ssmat=ssmat, statistic=statistic, 
            degr.fr=defr.PH, degr.fr.PIa=defr.PIa, degr.fr.MAX=defr.MAX, 
            p.val.PH=p.val.PH, p.val.PIa=p.val.PIa, p.val.MAX=p.val.MAX)
out


}


#################################################################################################################################
#                                                                                                                               #
#     Degrees of freedom for partially heteroscedastic data                                                                     #
#                                                                                                                               #
#################################################################################################################################


DfPartHet <- function(n, sd, type="Dunnett", base=1, ContrastMat=NULL, var.grp) {


require(multcomp)

ntr <- length(n)                                             # number of treatments

ssmat <- matrix(n, ncol=1)                                   # sample size per treatment


if (is.null(ContrastMat)) {
  ContrastMat <- contrMat(n=ssmat[,1], type=type, base=base)
} else {
  type <- "User defined"
}

comp.names <- rownames(ContrastMat)
ncomp <- nrow(ContrastMat)

varmat <- matrix(sd^2, ncol=1)                               # variances per treatment

var.grp <- as.factor(var.grp)
nvg <- length(levels(var.grp))                               # number of variance groups
varmat <- data.frame(varmat,var.grp)
ssmat <- data.frame(ssmat,N=0,not=0)
varvals <- numeric(nvg)                                      # pooled variances
ssvals  <- numeric(nvg)                                      # total sample sizes of the variance groups
not     <- numeric(nvg)                                      # number of treatments within the variance groups
names(varvals) <- names(ssvals) <- names(not) <- levels(var.grp)
for (i in 1:nvg) {
  varvals[i] <- sum( (var.grp==levels(var.grp)[i])*varmat[,1]*(ssmat[,1]-1) ) / 
                sum( (var.grp==levels(var.grp)[i])*(ssmat[,1]-1) )
  ssvals[i] <- sum((var.grp==levels(var.grp)[i])*ssmat[,1])
  not[i] <- sum(var.grp==levels(var.grp)[i])
}
for (i in 1:ntr) {
  varmat[i,1] <- varvals[varmat[i,2]]
  ssmat[i,2] <- ssvals[varmat[i,2]]
  ssmat[i,3] <- not[varmat[i,2]]
}


defrvec <- numeric(nrow(ContrastMat))
names(defrvec) <- comp.names


VarKoMa <- matrix(0,nrow=nrow(ContrastMat),ncol=length(levels(var.grp)))
rownames(VarKoMa) <- comp.names
colnames(VarKoMa) <- levels(var.grp)
KoMa <- abs(ContrastMat); colnames(KoMa) <- var.grp
for (j in 1:ncol(VarKoMa)) {
  for (d in 1:ncol(KoMa)) {
    if (colnames(KoMa)[d]==colnames(VarKoMa)[j]) VarKoMa[,j] <- VarKoMa[,j] + KoMa[,d]
  }
}
for (z in 1:nrow(VarKoMa)) {
  defrvec[z] <- ( (sum((VarKoMa[z,])^2*varvals/ssvals))^2 ) / 
                sum( ( (VarKoMa[z,])^4*varvals^2 ) / ( ssvals^2*(ssvals-not) ) )
}

defrvecPIa <- numeric(nrow(ContrastMat))
names(defrvecPIa) <- comp.names
defrvecPIa <- DfSattDiff(n=ssmat[,1], sd=sqrt(varmat[,1]), ContrastMat=ContrastMat)

defrvecPHmax <- defrvec
for (z in 1:length(defrvecPHmax)) {
  if (defrvecPIa[z]>defrvecPHmax[z]) defrvecPHmax[z] <- defrvecPIa[z]
}


out <- list(varmat=varmat, ssmat=ssmat, dfPIa=defrvecPIa, dfPH=defrvec, dfPHmax=defrvecPHmax)
out


}
