# Supplementary material for: Multiple Contrast Tests in the Presence of Partial Heteroskedasticity
Source: Biom J. 2025 Jan 13;67(1):e70019. doi: 10.1002/bimj.70019 (PMC11729621; doi:10.1002/bimj.70019)
Supplement: Supplementary file 1 — Supporting Information [file BIMJ-67-e70019-s001.zip › Main_Functions/MctPartHetSimFunctions.R]

#################################################################################################################################
#                                                                                                                               #
#     Simulation function: familywise error type I, MCTs for partially heteroscedastic data                                     #
#                                                                                                                               #
#################################################################################################################################


MctPartHetSim <- function(n=c(10,10,10), mu=rep(100,length(n)), sd=rep(10,length(n)),
                          var.grp=letters[1:length(n)], ContrastMat=NULL, alternative="greater",
                          runs=10000, seed=1000) {


require(nlme); require(multcomp); require(SimComp); require(sandwich)

set.seed(seed)

cat("", "\n", "Dunnett:", "\n")
out.dun <- MctPartHetSim.sub(n=n, mu=mu, sd=sd, var.grp=var.grp, type="Dunnett",
                             ContrastMat=NULL, alternative=alternative, runs=runs)
cat("", "\n", "Tukey:", "\n")
out.tuk <- MctPartHetSim.sub(n=n, mu=mu, sd=sd, var.grp=var.grp, type="Tukey",
                             ContrastMat=NULL, alternative=alternative, runs=runs)
cat("", "\n", "Williams:", "\n")
out.wil <- MctPartHetSim.sub(n=n, mu=mu, sd=sd, var.grp=var.grp, type="Williams",
                             ContrastMat=NULL, alternative=alternative, runs=runs)
cat("", "\n", "Average:", "\n")
out.ave <- MctPartHetSim.sub(n=n, mu=mu, sd=sd, var.grp=var.grp, type="AVE",
                             ContrastMat=NULL, alternative=alternative, runs=runs)
cat("", "\n", "User-defined:", "\n")
out.usd <- MctPartHetSim.sub(n=n, mu=mu, sd=sd, var.grp=var.grp, type="User defined",
                             ContrastMat=ContrastMat, alternative=alternative, runs=runs)
cat("", "\n")
out <- list(dun=out.dun,tuk=out.tuk,wil=out.wil,ave=out.ave,usd=out.usd)

return(out)


}


#################################################################################################################################


MctPartHetSim.sub <- function(n, mu, sd, var.grp, type, ContrastMat, alternative, runs) {


pval.PH <- pval.PIa <- pval.MAX <- pval.PI <- pval.SW <- pval.SDF <- pval.HOM <- numeric(runs)
df.PH <- df.PIa <- df.MAX <- df.PI <- NULL
counter <- 0

for (i in 1:runs) {
  resp <- group <- vg <- NULL
  for (h in 1:length(n)) { resp  <- c(resp, rnorm(n=n[h],mean=mu[h],sd=sd[h]))
                           group <- c(group, rep(LETTERS[h],each=n[h]))
                           vg    <- c(vg,    rep(var.grp[h],each=n[h]))
  }
  dat <- data.frame(group,resp,vg); dat$group <- as.factor(dat$group); dat$vg <- as.factor(dat$vg)
  erg     <- try(MctPartHet( dat,"group","resp",type=type, ContrastMat=ContrastMat, alternative=alternative,var.grp=var.grp  ),
                  silent=TRUE)
  erg.PI  <- try(SimTestDiff(dat,"group","resp",type=type, ContrastMat=ContrastMat, alternative=alternative,covar.equal=FALSE),
                  silent=TRUE)
  erg.HOM <- try(SimTestDiff(dat,"group","resp",type=type, ContrastMat=ContrastMat, alternative=alternative,covar.equal=TRUE ),
                  silent=TRUE)
  if (type!="User defined") {
    erg.SW  <- try(summary(glht(lm(resp~group,data=dat),mcp(group=type),alternative=alternative,vcov=vcovHC)),
                    silent=TRUE)
    erg.SDF <- try(summary(glht(gls(resp~0+group,data=dat,weights=varIdent(form=~1|vg)),
                                linfct=contrMat(n=table(dat$group),type=type),df=nrow(dat)-length(levels(dat$group)),alternative=alternative)),
                    silent=TRUE)
  } else {
    erg.SW  <- try(summary(glht(lm(resp~group,data=dat),mcp(group=ContrastMat),alternative=alternative,vcov=vcovHC)),
                    silent=TRUE)
    erg.SDF <- try(summary(glht(gls(resp~0+group,data=dat,weights=varIdent(form=~1|vg)),
                                linfct=ContrastMat,df=nrow(dat)-length(levels(dat$group)),alternative=alternative)),
                    silent=TRUE)
  }
  if (any(c(class(erg),class(erg.PI),class(erg.SW),class(erg.SDF),class(erg.HOM))=="try-error")) {
    counter <- counter+1
  }
  pval.PH[i]  <- min(erg$p.val.PH)
  pval.PIa[i] <- min(erg$p.val.PIa)
  pval.MAX[i] <- min(erg$p.val.MAX)
  pval.PI[i]  <- min(erg.PI$p.val.adj)
  pval.SW[i]  <- min(erg.SW$test$pvalues)
  pval.SDF[i] <- min(erg.SDF$test$pvalues)
  pval.HOM[i] <- min(erg.HOM$p.val.adj)
  df.PH  <- rbind(df.PH,erg$degr.fr[,1])
  df.PIa <- rbind(df.PIa,erg$degr.fr.PIa[,1])
  df.MAX <- rbind(df.MAX,erg$degr.fr.MAX[,1])
  df.PI  <- rbind(df.PI,erg.PI$degr.fr[,1])
}
anz.PH  <- subset(x=pval.PH,  subset=pval.PH<0.05);  t1e.PH  <- length(anz.PH)/runs
anz.PIa <- subset(x=pval.PIa, subset=pval.PIa<0.05); t1e.PIa <- length(anz.PIa)/runs
anz.MAX <- subset(x=pval.MAX, subset=pval.MAX<0.05); t1e.MAX <- length(anz.MAX)/runs
anz.PI  <- subset(x=pval.PI,  subset=pval.PI<0.05);  t1e.PI  <- length(anz.PI)/runs
anz.SW  <- subset(x=pval.SW,  subset=pval.SW<0.05);  t1e.SW  <- length(anz.SW)/runs
anz.SDF <- subset(x=pval.SDF, subset=pval.SDF<0.05); t1e.SDF <- length(anz.SDF)/runs
anz.HOM <- subset(x=pval.HOM, subset=pval.HOM<0.05); t1e.HOM <- length(anz.HOM)/runs
t1e.sub <- c(HOM=t1e.HOM,SDF=t1e.SDF,SW=t1e.SW,PI=t1e.PI,PIa=t1e.PIa,PH=t1e.PH,MAX=t1e.MAX)
df.PH.min  <- df.PH.mean  <- df.PH.max  <- numeric(ncol(df.PH))
df.PIa.min <- df.PIa.mean <- df.PIa.max <- numeric(ncol(df.PIa))
df.MAX.min <- df.MAX.mean <- df.MAX.max <- numeric(ncol(df.MAX))
df.PI.min  <- df.PI.mean  <- df.PI.max  <- numeric(ncol(df.PI))
for (i in 1:ncol(df.PH)) {
  df.PH.min[i]  <- min( df.PH[,i]);  df.PH.mean[i]  <- mean(df.PH[,i]);  df.PH.max[i]  <- max( df.PH[,i])
  df.PIa.min[i] <- min( df.PIa[,i]); df.PIa.mean[i] <- mean(df.PIa[,i]); df.PIa.max[i] <- max( df.PIa[,i])
  df.MAX.min[i] <- min( df.MAX[,i]); df.MAX.mean[i] <- mean(df.MAX[,i]); df.MAX.max[i] <- max( df.MAX[,i])
  df.PI.min[i]  <- min( df.PI[,i]);  df.PI.mean[i]  <- mean(df.PI[,i]);  df.PI.max[i]  <- max( df.PI[,i])
}
degr.fr.sub <- list(PH =rbind(Min=df.PH.min, Mean=df.PH.mean, Max=df.PH.max),
                    PIa=rbind(Min=df.PIa.min,Mean=df.PIa.mean,Max=df.PIa.max),
                    MAX=rbind(Min=df.MAX.min,Mean=df.MAX.mean,Max=df.MAX.max),
                    PI =rbind(Min=df.PI.min, Mean=df.PI.mean, Max=df.PI.max))


print(t1e.sub)
print(counter)
print(degr.fr.sub)

return(list(t1e.sub,degr.fr.sub))


}


#################################################################################################################################
#                                                                                                                               #
#     Simulation function: power, MCTs for partially heteroscedastic data                                                       #
#                                                                                                                               #
#################################################################################################################################


MctPartHetPowerSim <- function(n=c(10,10,10), mu=rep(100,length(n)), sd=rep(10,length(n)),
                          var.grp=letters[1:length(n)], ContrastMat=NULL, alternative="greater",
                          runs=10000, seed=1000) {


require(nlme); require(multcomp); require(SimComp); require(sandwich)

set.seed(seed)

SimEta <- matrix(0, nrow=17, ncol=length(mu))
SimEta[,c(3,5)] <- seq(0.3*mu[1],0.8*mu[1],length.out=nrow(SimEta))
povec.HOM <- povec.SDF <- povec.SW <- povec.PI <- povec.PIa <- povec.PH <- povec.MAX <- numeric(nrow(SimEta))

cat("", "\n", "Dunnett:", "\n")
for (j in 1:nrow(SimEta)) {
  if (   any(  round( seq(from=0,to=1,by=1/nrow(SimEta)),2 ) == round( j/nrow(SimEta) )  )   ) cat("Process:",round( ((j-1)/nrow(SimEta))*100,2 ),"%\n")
    flush.console()
  out.dun.sub <- MctPartHetPowerSim.sub(n=n, mu=mu+SimEta[j,], sd=sd, var.grp=var.grp, type="Dunnett",
    ContrastMat=NULL, alternative=alternative, runs=runs)
  povec.HOM[j] <- sum(  apply( out.dun.sub$HOM[c(2,4),], 2, function(x) all(x<0.05) )  )/runs
  povec.SDF[j] <- sum(  apply( out.dun.sub$SDF[c(2,4),], 2, function(x) all(x<0.05) )  )/runs
  povec.SW[j]  <- sum(  apply( out.dun.sub$SW[ c(2,4),], 2, function(x) all(x<0.05) )  )/runs
  povec.PI[j]  <- sum(  apply( out.dun.sub$PI[ c(2,4),], 2, function(x) all(x<0.05) )  )/runs
  povec.PIa[j] <- sum(  apply( out.dun.sub$PIa[c(2,4),], 2, function(x) all(x<0.05) )  )/runs
  povec.PH[j]  <- sum(  apply( out.dun.sub$PH[ c(2,4),], 2, function(x) all(x<0.05) )  )/runs
  povec.MAX[j] <- sum(  apply( out.dun.sub$MAX[c(2,4),], 2, function(x) all(x<0.05) )  )/runs
}
out.dun <- rbind(HOM=povec.HOM,SDF=povec.SDF,SW=povec.SW,PI=povec.PI,PIa=povec.PIa,PH=povec.PH,MAX=povec.MAX)
print(out.dun)

cat("", "\n", "Tukey:", "\n")
for (j in 1:nrow(SimEta)) {
  if (   any(  round( seq(from=0,to=1,by=1/nrow(SimEta)),2 ) == round( j/nrow(SimEta) )  )   ) cat("Process:",round( ((j-1)/nrow(SimEta))*100,2 ),"%\n")
    flush.console()
  out.tuk.sub <- MctPartHetPowerSim.sub(n=n, mu=mu+SimEta[j,], sd=sd, var.grp=var.grp, type="Tukey",
    ContrastMat=NULL, alternative=alternative, runs=runs)
  povec.HOM[j] <- sum(  apply( out.tuk.sub$HOM[c(2,4,6,8,13),], 2, function(x) all(x<0.05) )  )/runs
  povec.SDF[j] <- sum(  apply( out.tuk.sub$SDF[c(2,4,6,8,13),], 2, function(x) all(x<0.05) )  )/runs
  povec.SW[j]  <- sum(  apply( out.tuk.sub$SW[ c(2,4,6,8,13),], 2, function(x) all(x<0.05) )  )/runs
  povec.PI[j]  <- sum(  apply( out.tuk.sub$PI[ c(2,4,6,8,13),], 2, function(x) all(x<0.05) )  )/runs
  povec.PIa[j] <- sum(  apply( out.tuk.sub$PIa[c(2,4,6,8,13),], 2, function(x) all(x<0.05) )  )/runs
  povec.PH[j]  <- sum(  apply( out.tuk.sub$PH[ c(2,4,6,8,13),], 2, function(x) all(x<0.05) )  )/runs
  povec.MAX[j] <- sum(  apply( out.tuk.sub$MAX[c(2,4,6,8,13),], 2, function(x) all(x<0.05) )  )/runs
}
out.tuk <- rbind(HOM=povec.HOM,SDF=povec.SDF,SW=povec.SW,PI=povec.PI,PIa=povec.PIa,PH=povec.PH,MAX=povec.MAX)
print(out.tuk)

cat("", "\n")

out <- list(dun=out.dun,tuk=out.tuk)

return(out)


}


#################################################################################################################################


MctPartHetPowerSim.sub <- function(n, mu, sd, var.grp, type, ContrastMat, alternative, runs) {


pval.PH <- pval.PIa <- pval.MAX <- pval.PI <- pval.SW <- pval.SDF <- pval.HOM <- NULL
counter <- 0

for (i in 1:runs) {
  resp <- group <- vg <- NULL
  for (h in 1:length(n)) { resp  <- c(resp, rnorm(n=n[h],mean=mu[h],sd=sd[h]))
                           group <- c(group, rep(LETTERS[h],each=n[h]))
                           vg    <- c(vg,    rep(var.grp[h],each=n[h]))
  }
  dat <- data.frame(group,resp,vg); dat$group <- as.factor(dat$group); dat$vg <- as.factor(dat$vg)
  erg     <- try(MctPartHet( dat,"group","resp",type=type, ContrastMat=ContrastMat, alternative=alternative,var.grp=var.grp  ),
                  silent=TRUE)
  erg.PI  <- try(SimTestDiff(dat,"group","resp",type=type, ContrastMat=ContrastMat, alternative=alternative,covar.equal=FALSE),
                  silent=TRUE)
  erg.HOM <- try(SimTestDiff(dat,"group","resp",type=type, ContrastMat=ContrastMat, alternative=alternative,covar.equal=TRUE ),
                  silent=TRUE)
  if (type!="User defined") {
    erg.SW   <- try(summary(glht(lm(resp~group,data=dat),mcp(group=type),alternative=alternative,vcov=vcovHC)),
                    silent=TRUE)
    erg.SDF <- try(summary(glht(gls(resp~0+group,data=dat,weights=varIdent(form=~1|vg)),linfct=contrMat(n=table(dat$group),type=type),df=nrow(dat)-length(levels(dat$group)),alternative=alternative)),
                    silent=TRUE)
  } else {
    erg.SW   <- try(summary(glht(lm(resp~group,data=dat),mcp(group=ContrastMat),alternative=alternative,vcov=vcovHC)),
                    silent=TRUE)
    erg.SDF <- try(summary(glht(gls(resp~0+group,data=dat,weights=varIdent(form=~1|vg)),linfct=ContrastMat,df=nrow(dat)-length(levels(dat$group)),alternative=alternative)),
                    silent=TRUE)
  }
  if (any(c(class(erg),class(erg.PI),class(erg.SW),class(erg.SDF),class(erg.HOM))=="try-error")) {
    counter <- counter+1
  }
  pval.PH  <- cbind(pval.PH,  erg$p.val.PH)
  pval.PIa <- cbind(pval.PIa, erg$p.val.PIa)
  pval.MAX <- cbind(pval.MAX, erg$p.val.MAX)
  pval.PI  <- cbind(pval.PI,  erg.PI$p.val.adj)
  pval.SW  <- cbind(pval.SW,  erg.SW$test$pvalues)
  pval.SDF <- cbind(pval.SDF, erg.SDF$test$pvalues)
  pval.HOM <- cbind(pval.HOM, erg.HOM$p.val.adj)
}
power.sub  <- list(HOM=pval.HOM,SDF=pval.SDF,SW=pval.SW,PI=pval.PI,PIa=pval.PIa,PH=pval.PH,MAX=pval.MAX)

print(counter)

return(power.sub)


}
