# Supplementary material for: Multiple Contrast Tests in the Presence of Partial Heteroskedasticity
Source: Biom J. 2025 Jan 13;67(1):e70019. doi: 10.1002/bimj.70019 (PMC11729621; doi:10.1002/bimj.70019)
Supplement: Supplementary file 1 — Supporting Information [file BIMJ-67-e70019-s001.zip › README.txt]

Supplementary information / reproducible research files for the manuscript 

Title: "Multiple contrast tests in the presence of partial heteroscedasticity"

Authors: Hasler, M., Birr, T., Hothorn, Ludwig A. 


The code was written by Hasler, M. (hasler@email.uni-kiel.de) in R with the following 
software version:

R version 4.2.3 (2023-03-15 ucrt)
Platform: x86_64-w64-mingw32/x64 (64-bit)
Running under: Windows 10 x64 (build 19045)

Matrix products: default

locale:
[1] LC_COLLATE=German_Germany.utf8  LC_CTYPE=German_Germany.utf8    LC_MONETARY=German_Germany.utf8
[4] LC_NUMERIC=C                    LC_TIME=German_Germany.utf8    

attached base packages:
[1] stats     graphics  grDevices utils     datasets  methods   base     

other attached packages:
 [1] gplots_3.1.3.1  mratios_1.4.2   nlme_3.1-165    sandwich_3.1-0  SimComp_3.3     multcomp_1.4-25 TH.data_1.1-2  
 [8] MASS_7.3-58.3   survival_3.7-0  mvtnorm_1.2-5  

loaded via a namespace (and not attached):
 [1] survPresmooth_1.1-11 lattice_0.22-6       codetools_0.2-20     gtools_3.9.5         zoo_1.8-12          
 [6] bitops_1.0-7         grid_4.2.3           KernSmooth_2.23-24   Matrix_1.5-3         splines_4.2.3       
[11] tools_4.2.3          compiler_4.2.3       caTools_1.18.2


This folder contains the following subfolders with data and files that can be used to 
reproduce all analyses and figures of the manuscript. 


./Main_Functions/:
This folder contains the R scripts "MctPartHetMainFunctions.R" and "MctPartHetSimFunctions.R". 
"MctPartHetMainFunctions.R" provides the two functions "MctPartHet()" and "DfPartHet()". The 
first function calculates the p-values corresponding the new procedures PH, PIa and MAX 
considered in the manuscript. (The other procedures considered in the manuscript can be 
conventionally obtained by appropriate R packages.) It is needed to run the simulations and 
for the data evaluation. The second function calculates the degrees of freedom corresponding 
the new procedures PH, PIa and MAX. (The degrees of freedom of the other procedures considered 
in the manuscript can be conventionally obtained.) It is only needed for the calculations 
related to Figure 4 (df_PIaPH.pdf). 
"MctPartHetSimFunctions.R" provides the two functions "MctPartHetSim()" (with sub-function 
"MctPartHetSim.sub()") and "MctPartHetPowerSim()" (with sub-function 
"MctPartHetPowerSim.sub()"). The first function is needed for the alpha-simulation and for the 
robustness-simulation. The second function is needed for the power-simulation. (The 
robustness-simulation is not explained or considered in detail in the manuscript. Just a small 
comment refers to it in Section 7.) 

1. Set an appropriate path for the R session. For example setwd("C:/Users/.../Code_and_Data"). 


./Example/:
This folder contains the R script "MctPartHetExamples.R" for the analysis of the example data 
(example 1 from Adler and Kliesch, 1990; example 2 from Birr et al., 2023) from Sections 2 and 
6 of the manuscript. Furthermore, it contains the corresponding data set "DATA.rda" (example 2). 

2. Run the whole code within "MctPartHetExamples.R" (Ctrl + A, Ctrl + C within the R file, 
   Ctrl + V within R) for the consideration and evaluation of the example data. 


./Figures/:
This folder contains the R script "MctPartHetFigures.R", which can be used to create all the 
figures of the manuscript. For the figures of the simulation studies, the script requires 
the result files ("t1e.6tr.gr.diff.parthet.rda" and "pow_comp_diff6.2.rda"), which are located 
in the corresponding folder of the simulations. 
The files "bp_birr.pdf" (Figure 2), "bp_muta.pdf" (Figure 1), "df_PIaPH.pdf" (Figure 4), 
"df_Welch.pdf" (Figure 3), "fwe.pdf" (Figure 5), "parthetmctdiff_pow6Dunnett.pdf" (Figure 6) 
and "parthetmctdiff_pow6Tukey.pdf" (Figure 7) are the respective figures of the manuscript.

3. Run the whole code within "MctPartHetFigures.R" for creating the figures. (Depending on the 
   path you set for the R session you overwrite the figure pdf's this way.)


./Simulations/:
This folder contains the R script "MctPartHetSimulations.R", which can be used to create all 
the simulation results of the manuscript.
Also, this folder contains the files "pow_comp_diff6.2.rda", "t1e.6tr.gr.diff.parthet.rda" and 
"t1e.6tr.gr.diff.parthet.rob.rda" representing the results of the simulations. The file 
"pow_comp_diff6.2.rda" is needed for the figures "parthetmctdiff_pow6Dunnett.pdf" and 
"parthetmctdiff_pow6Tukey.pdf". The file "t1e.6tr.gr.diff.parthet.rda" is needed for the 
figure "fwe.pdf". The file "t1e.6tr.gr.diff.parthet.rob.rda" is not needed strictly. Just a 
small comment refers to these results in Section 7.
Additionally, the files "pow_comp_diff6.2_100.rda", "t1e.6tr.gr.diff.parthet_100.rda" and 
"t1e.6tr.gr.diff.parthet.rob_100.rda" are given, providing the intermediate results of the 
simulations after 100 runs (instead of 100'000) per each scenario.
All simulation results are obtained with the same starting seed (seed=1000), which is the 
default value within the simulation functions. 

4. Run the whole code within "MctPartHetSimulations.R" for obtaining the same sub-results of 
   the simulations as provided by the files "pow_comp_diff6.2_100.rda", 
   "t1e.6tr.gr.diff.parthet_100.rda" and "t1e.6tr.gr.diff.parthet.rob_100.rda". All these 
   sub-results together need about 12h. If you want to obtain the results presented in the 
   manuscript you need to set all the numbers of runs to 100'000 (runs=100000). 
