# Supplementary material for: Multiple Contrast Tests in the Presence of Partial Heteroskedasticity
Source: Biom J. 2025 Jan 13;67(1):e70019. doi: 10.1002/bimj.70019 (PMC11729621; doi:10.1002/bimj.70019)
Supplement: Supplementary file 1 — Supporting Information [file BIMJ-67-e70019-s001.zip › Simulations/MctPartHetSimulations.R]

#################################################################################################################################
#                                                                                                                               #
#     alpha-simulation: 6 treatments, greater                                                                                   #
#                                                                                                                               #
#################################################################################################################################


source("Main_Functions/MctPartHetMainFunctions.R")
source("Main_Functions/MctPartHetSimFunctions.R")

CM <- rbind("V2Ba - V1Ba"=c(-1, 0, 1, 0, 0, 0),
            "V2He - V1He"=c( 0,-1, 0, 1, 0, 0),
            "V3Ba - V1Ba"=c(-1, 0, 0, 0, 1, 0),
            "V3He - V1He"=c( 0,-1, 0, 0, 0, 1),
            "V3Ba - V2Ba"=c( 0, 0,-1, 0, 1, 0),
            "V3He - V2He"=c( 0, 0, 0,-1, 0, 1),
            "V1He - V1Ba"=c(-1, 1, 0, 0, 0, 0),
            "V2He - V2Ba"=c( 0, 0,-1, 1, 0, 0),
            "V3He - V3Ba"=c( 0, 0, 0, 0,-1, 1))
colnames(CM) <- c("V1Ba","V1He","V2Ba","V2He","V3Ba","V3He")
CM


# scenario a):
t1e.a <- MctPartHetSim(n=c(10,10,10,10,10,10), sd=c(10,10,30,30,50,50), var.grp=c("V1","V1","V2","V2","V3","V3"),
                       ContrastMat=CM, alternative="greater", runs=100)
# scenario b):
t1e.b <- MctPartHetSim(n=c( 5,11,11,11,11,11), sd=c(10,10,30,30,50,50), var.grp=c("V1","V1","V2","V2","V3","V3"),
                       ContrastMat=CM, alternative="greater", runs=100)
# scenario c):
t1e.c <- MctPartHetSim(n=c(11,11,11,11,11, 5), sd=c(10,10,30,30,50,50), var.grp=c("V1","V1","V2","V2","V3","V3"),
                       ContrastMat=CM, alternative="greater", runs=100)
# scenario d):
t1e.d <- MctPartHetSim(n=c(10,10,10,10,10,10), sd=c(30,30,30,30,30,30), var.grp=c("V1","V1","V2","V2","V3","V3"),
                       ContrastMat=CM, alternative="greater", runs=100)

t1e.6tr.gr.diff.parthet <- list(ScA=t1e.a,ScB=t1e.b,ScC=t1e.c,ScD=t1e.d)
#save(t1e.6tr.gr.diff.parthet, file="./Simulations/t1e.6tr.gr.diff.parthet.rda")
#load("./Simulations/t1e.6tr.gr.diff.parthet.rda")
t1e.6tr.gr.diff.parthet


#################################################################################################################################
#                                                                                                                               #
#     robustness-simulation: 6 treatments, greater, case of full heteroscedasticity or mis-specification                        #
#                                                                                                                               #
#################################################################################################################################


source("Main_Functions/MctPartHetMainFunctions.R")
source("Main_Functions/MctPartHetSimFunctions.R")

CM <- rbind("V2Ba - V1Ba"=c(-1, 0, 1, 0, 0, 0),
            "V2He - V1He"=c( 0,-1, 0, 1, 0, 0),
            "V3Ba - V1Ba"=c(-1, 0, 0, 0, 1, 0),
            "V3He - V1He"=c( 0,-1, 0, 0, 0, 1),
            "V3Ba - V2Ba"=c( 0, 0,-1, 0, 1, 0),
            "V3He - V2He"=c( 0, 0, 0,-1, 0, 1),
            "V1He - V1Ba"=c(-1, 1, 0, 0, 0, 0),
            "V2He - V2Ba"=c( 0, 0,-1, 1, 0, 0),
            "V3He - V3Ba"=c( 0, 0, 0, 0,-1, 1))
colnames(CM) <- c("V1Ba","V1He","V2Ba","V2He","V3Ba","V3He")
CM


# scenario a):
t1e.a <- MctPartHetSim(n=c(10,10,10,10,10,10), sd=c(10,20,30,40,50,60), var.grp=c("V1","V1","V2","V2","V3","V3"),
                       ContrastMat=CM, alternative="greater", runs=100)
# scenario b):
t1e.b <- MctPartHetSim(n=c( 5,11,11,11,11,11), sd=c(10,20,30,40,50,60), var.grp=c("V1","V1","V2","V2","V3","V3"),
                       ContrastMat=CM, alternative="greater", runs=100)
# scenario c):
t1e.c <- MctPartHetSim(n=c(11,11,11,11,11, 5), sd=c(10,20,30,40,50,60), var.grp=c("V1","V1","V2","V2","V3","V3"),
                       ContrastMat=CM, alternative="greater", runs=100)
# scenario d):
t1e.d <- MctPartHetSim(n=c(10,10,10,10,10,10), sd=c(60,50,40,30,20,10), var.grp=c("V1","V1","V2","V2","V3","V3"),
                       ContrastMat=CM, alternative="greater", runs=100)
# scenario e):
t1e.e <- MctPartHetSim(n=c(10,10,10,10,10,10), sd=c(10,60,10,60,10,60), var.grp=c("V1","V1","V2","V2","V3","V3"),
                       ContrastMat=CM, alternative="greater", runs=100)

t1e.6tr.gr.diff.parthet.rob <- list(ScA=t1e.a,ScB=t1e.b,ScC=t1e.c,ScD=t1e.d,ScE=t1e.e)
#save(t1e.6tr.gr.diff.parthet.rob, file="./Simulations/t1e.6tr.gr.diff.parthet.rob.rda")
#load("./Simulations/t1e.6tr.gr.diff.parthet.rob.rda")
t1e.6tr.gr.diff.parthet.rob


#################################################################################################################################
#                                                                                                                               #
#     power-simulation: 6 treatments, treatment 3 and 5 under H_A, greater                                                      #
#                                                                                                                               #
#################################################################################################################################


source("Main_Functions/MctPartHetMainFunctions.R")
source("Main_Functions/MctPartHetSimFunctions.R")

# scenario a):
pow.a <- MctPartHetPowerSim(n=c(10,10,10,10,10,10), sd=c(10,10,30,30,50,50), var.grp=c("V1","V1","V2","V2","V3","V3"),
                       alternative="greater", runs=100)
# scenario b):
pow.b <- MctPartHetPowerSim(n=c( 5,11,11,11,11,11), sd=c(10,10,30,30,50,50), var.grp=c("V1","V1","V2","V2","V3","V3"),
                       alternative="greater", runs=100)
# scenario c):
pow.c <- MctPartHetPowerSim(n=c(11,11,11,11,11, 5), sd=c(10,10,30,30,50,50), var.grp=c("V1","V1","V2","V2","V3","V3"),
                       alternative="greater", runs=100)
# scenario d):
pow.d <- MctPartHetPowerSim(n=c(10,10,10,10,10,10), sd=c(30,30,30,30,30,30), var.grp=c("V1","V1","V2","V2","V3","V3"),
                       alternative="greater", runs=100)

pow_comp_diff6.2 <- list(ScA=pow.a,ScB=pow.b,ScC=pow.c,ScD=pow.d)
#save(pow_comp_diff6.2, file="./Simulations/pow_comp_diff6.2.rda")
#load(file="./Simulations/pow_comp_diff6.2.rda")
pow_comp_diff6.2
